# Supplementary material for: Dux4 controls migration of mesenchymal stem cells through the Cxcr4-Sdf1 axis
Source: Oncotarget. 2016 Aug 18;7(40):65090–108. doi: 10.18632/oncotarget.11368 (PMC5323140; doi:10.18632/oncotarget.11368)
Supplement: Supplementary file 2 [file oncotarget-07-65090-s002.xlsx]

## Sheet: Comments
Table S1. Lists of genes differentially expressed in DUX4- or DUX4c- transfected human immortalized myoblasts at two time points (12h and 20h) after transfection
Differential expression:			DUX4	DUX4c
	upregulation		FC > 3	FC > 2
	downregualtion		FC< -3	FC < -2
Tendency:			DUX4	DUX4c
	upregulation		FC > 1.7	FC > 1.7
	downregualtion		FC< -1.7	FC< -1.7
			DUX4	DUX4c
No differential expression:			-1.7 < FC < 1.7	-1.7 < FC < 1.7

## Sheet: DUX4 ONLY
Group	Group	Sequence ID	Agilent ID	Gene symbol (db2db)	FC DUX4 12h	P-Value	FC DUX4 24h	P-Value	Gene ID	Map location	Description	Gene Type
F	.	1225893	A_23_P148327	CACNA1F	-4.3868	0.0000000000022748	-8.7176	1.4902E-16	778	Xp11.23	calcium channel. voltage-dependent. L type. alpha 1F subunit	protein-coding
C	12h<24h	1195517	A_24_P349196	CCDC30	5.484	0.00000000000011322	17.1971	6.2621E-21	728621	1p34.2	coiled-coil domain containing 30	protein-coding
D	.	1200174	A_23_P373017	CCL3	4.5172	0.000000000000031865	1.7891	0.0001	6348	17q12	chemokine (C-C motif) ligand 3	protein-coding
A	12h>24h	1210497	A_23_P321920	CCL3L3	3.3793	0.000000000083033	1.8521	0.000056488	414062	17q21.1	chemokine (C-C motif) ligand 3-like 3	protein-coding
C	12h<24h	1221478	A_23_P48414	CCNA1	2.7198	0.0000000080498	8.6146	1.6954E-18	8900	13q12.3-q13	cyclin A1	protein-coding
E	.	1197540	A_23_P46118	CHML	-1.0412	0.7863	4.3739	0.00000000000016391	1122	1q43	choroideremia-like (Rab escort protein 2)	protein-coding
C	12h<24h	1206893	A_23_P91512	CLDN14	2.442	0.000024406	13.3289	9.8667E-20	23562	21q22.3	claudin 14	protein-coding
A	12h>24h	1208379	A_23_P18452	CXCL9	7.4689	3.0903E-17	2.0585	0.000066274	4283	4q21	chemokine (C-X-C motif) ligand 9	protein-coding
B	12h=24h	1225723	A_32_P540991	DGKE	4.93	0.0000000000000064372	4.7847	0.000000000000010273	8526	17q22	diacylglycerol kinase. epsilon 64kDa	protein-coding
B	12h=24h	1232103	A_23_P48570	DHRS2	4.4711	0.0000000000036055	5.6935	0.0000000000000050742	10202	14q11.2	dehydrogenase/reductase (SDR family) member 2	protein-coding
C	12h<24h	1218247	A_23_P155848	DKK2	2.1405	0.0009	13.601	1.0066E-19	27123	4q25	dickkopf WNT signaling pathway inhibitor 2	protein-coding
E	.	1217863	A_23_P144843	ESM1	1	1	3.1962	0.00000000022347	11082	5q11.2	endothelial cell-specific molecule 1	protein-coding
C	12h<24h	1233192	A_24_P643028	FAM90A1	5.5425	0.000000000000008465	11.8424	7.6715E-20	55138	12p13.31	family with sequence similarity 90. member A1	protein-coding
E	.	1217587	A_23_P166109	FLRT3	1.3462	0.0453	3.2978	0.000000000032372	23767	20p11	fibronectin leucine rich transmembrane protein 3	protein-coding
E	.	1231527	A_24_P38316	FOXP2	1.7407	0.0005	4.7946	0.000000000000039909	93986	7q31	forkhead box P2	protein-coding
B	12h=24h	1231652	A_24_P623782	FRG2	7.9002	4.9142E-16	10.2412	2.9465E-19	448831	4q35	FSHD region gene 2	protein-coding
F	.	1222000	A_32_P162507	GFRA2	-3.8292	0.0000000000036273	-7.0008	4.8983E-17	2675	8p21.3	GDNF family receptor alpha 2	protein-coding
E	.	1235122	A_23_P253012	GRAMD1C	1.3572	0.0354	3.1663	0.00000000011302	54762	3q13.31	GRAM domain containing 1C	protein-coding
C	12h<24h	1219537	A_24_P140608	HBEGF	2.335	0.00000082371	4.3238	0.00000000000012357	1839	5q23	heparin-binding EGF-like growth factor	protein-coding
E	.	1216455	A_23_P30799	HIST1H3F	-1.0846	0.567	3.2201	0.000000000047421	8968	6p22.2	histone cluster 1. H3f	protein-coding
E	.	1228568	A_23_P333484	HIST1H3H	1.6126	0.0013	7.3413	1.1646E-17	8357	6p22.1	histone cluster 1. H3h	protein-coding
G	.	1215381	A_24_P332081	JAKMIP3	-1.0795	0.6048	-3.1909	0.00000000011332	282973	10q26.3	Janus kinase and microtubule interacting protein 3	protein-coding
B	12h=24h	1201480	A_23_P501232	KCNAB2	3.4984	0.0000000000072918	4.1422	0.00000000000017535	8514	1p36.3	potassium voltage-gated channel. shaker-related subfamily. beta member 2	protein-coding
C	12h<24h	1233422	A_24_P280762	KHDC1	2.9731	0.00000000033652	19.6728	2.5634E-21	80759	6q13	KH homology domain containing 1	protein-coding
B	12h=24h	1211879	A_24_P796321	LEUTX	34.3422	3.2738E-22	38.3808	2.1166E-22	342900	19q13.2	leucine twenty homeobox	protein-coding
G	.	1229967	A_24_P341000	LMO7DN	-1.3036	0.2157	-3.5142	0.000000000027057	729420	13q22.2	LMO7 downstream neighbor	protein-coding
B	12h=24h	1224595	A_23_P378450	MBD3L2	27.5736	6.5953E-22	26.2456	7.1191E-22	125997	19p13.2	methyl-CpG binding domain protein 3-like 2	protein-coding
C	12h<24h	1209418	A_23_P357207	MRAP2	6.7201	0.00000072338	38.0146	7.1587E-21	112609	6q14.2	melanocortin 2 receptor accessory protein 2	protein-coding
C	12h<24h	1226527	A_23_P31073	MYB	1.8433	0.0001	4.9636	0.0000000000000082966	4602	6q22-q23	v-myb avian myeloblastosis viral oncogene homolog	protein-coding
E	.	1214657	A_24_P394075	NT5C1B	1.1682	0.4695	6.1877	3.1211E-16	93034	2p24.2	5'-nucleotidase. cytosolic IB	protein-coding
E	.	1207037	A_23_P103465	PLA2G5	1.5116	0.0161	3.8425	0.0000000000013086	5322	1p36-p34	phospholipase A2. group V	protein-coding
C	12h<24h	1217302	A_23_P140256	PNP	2.1534	0.000001187	8.1354	3.1677E-18	4860	14q13.1	purine nucleoside phosphorylase	protein-coding
D	.	1214664	A_23_P205367	PPP4R4	4.134	0.0000000000045697	1.1849	0.2348	57718	14q32.2	protein phosphatase 4. regulatory subunit 4	protein-coding
B	12h=24h	1212656	A_24_P657487	PRAMEF1	45.958	1.5914E-22	56.1354	9.2123E-23	65121	1p36.21	PRAME family member 1	protein-coding
C	12h<24h	1224321	A_23_P97465	PRAMEF2	6.2245	0.00000000086732	109.1048	4.3434E-23	65122	1p36.21	PRAME family member 2	protein-coding
B	12h=24h	1228291	A_23_P126658	PRAMEF8	15.5207	1.1867E-20	18.0403	4.0627E-21	391002	1p36.21	PRAME family member 8	protein-coding
C	12h<24h	1221139	A_24_P204690	PRAMEF9.PRAMEF25.PRAMEF19.PRAMEF22	12.1912	0.000000026487	24.4098	1.3852E-21	343070;441873;645414;653606	1p36.21	PRAME family member 9;PRAME family member 25;PRAME family member 19;PRAME family member 22	protein-coding
E	.	1209756	A_23_P206598	RBBP6	1.5073	0.0051	5.3325	0.0000000000000014173	5930	16p12.2	retinoblastoma binding protein 6	protein-coding
F	.	1197225	A_32_P331052	RBBP8NL	-8.0209	3.7734E-17	-4.0972	0.0000000000010502	140893	20q13.33	RBBP8 N-terminal like	protein-coding
C	12h<24h	1200104	A_23_P211417	RFPL1	18.6369	3.6914E-21	60.2165	8.162E-23	5988	22q12.2	ret finger protein-like 1	protein-coding
C	12h<24h	1200857	A_23_P254434	RFPL2	42.7622	2.0342E-22	501.37	1.8689E-23	10739	22q12.3	ret finger protein-like 2	protein-coding
C	12h<24h	1197157	A_23_P6422	RFPL3	33.1063	2.8836E-18	121.0664	3.852E-23	10738	22q12.3	ret finger protein-like 3	protein-coding
B	12h=24h	1205818	A_24_P315593	RFPL4B	24.9647	5.6463E-21	36.2604	2.5256E-22	442247	6q21	ret finger protein-like 4B	protein-coding
E	.	1199403	A_23_P106798	SIAH1	1.5354	0.0035	3.0091	0.00000000023652	6477	16q12.1	siah E3 ubiquitin protein ligase 1	protein-coding
C	12h<24h	1223574	A_23_P133036	SLC34A2	21.6499	6.2303E-16	42.2899	1.9446E-22	10568	4p15.2	solute carrier family 34 (type II sodium/phosphate contransporter). member 2	protein-coding
C	12h<24h	1218865	A_23_P131846	SNAI1	1.9849	0.0002	7.7542	7.8429E-18	6615	20q13.2	snail family zinc finger 1	protein-coding
C	12h<24h	1226768	A_24_P375421	SNX22	1.8795	0.000043502	4.9196	0.0000000000000062972	79856	15q22.31	sorting nexin 22	protein-coding
E	.	1212442	A_23_P214079	SPINK1	1.3227	0.1145	4.0979	0.000000000001009	6690	5q32	serine peptidase inhibitor. Kazal type 1	protein-coding
B	12h=24h	1223520	A_32_P17635	SRSF8	3.9946	0.00000000000038351	6.1702	1.3589E-16	10929	11q22	serine/arginine-rich splicing factor 8	protein-coding
D	.	1199458	A_24_P237036	TNFSF14	3.1319	0.00000000049398	1.386	0.0268	8740	19p13.3	tumor necrosis factor (ligand) superfamily. member 14	protein-coding
F	.	1196329	A_23_P392501	TNRC6C	-3.5559	0.000000000004548	-2.8391	0.00000000099965	57690	17q25.3	trinucleotide repeat containing 6C	protein-coding
B	12h=24h	1225399	A_23_P17173	TRIM43	82.3381	5.1981E-23	140.008	3.1349E-23	129868	2q11.1	tripartite motif containing 43	protein-coding
C	12h<24h	1213341	A_23_P64306	TRIM48	5.4849	0.00000060819	19.7864	7.4553E-21	79097	11q11	tripartite motif containing 48	protein-coding
C	12h<24h	1203189	A_23_P1575	TRIM49	29.1936	7.2902E-22	63.9292	7.409E-23	57093	11p11.12-q12	tripartite motif containing 49	protein-coding
C	12h<24h	1199124	A_23_P150483	TRIM51.TRIM51HP	6.9844	0.0006	13.0592	5.5753E-20	84767;440041	11q11	tripartite motif-containing 51;tripartite motif-containing 51H. pseudogene	protein-coding;pseudo
D	.	1195758	A_23_P114983	TRIM63	3.8208	0.00000000001343	-1.1467	0.3415	84676	1p34-p33	tripartite motif containing 63. E3 ubiquitin protein ligase	protein-coding
C	12h<24h	1199287	A_23_P12972	TRIM64	26.2308	2.7481E-16	184.2785	3.5413E-23	120146	11q14.3	tripartite motif containing 64	protein-coding
C	12h<24h	1212426	A_23_P78499	USP29	38.1193	1.1367E-21	165.9543	2.8907E-23	57663	19q13.43	ubiquitin specific peptidase 29	protein-coding
C	12h<24h	1197985	A_23_P67103	ZIM3	6.4885	0.0015	69.3345	4.6849E-22	114026	-	zinc finger. imprinted 3	protein-coding
B	12h=24h	1205664	A_23_P430090	ZSCAN4	217.4486	2.4521E-23	200.5405	2.5222E-23	201516	19q13.43	zinc finger and SCAN domain containing 4	protein-coding

## Sheet: DUX4c ONLY
Group	Sequence ID	Agilent ID	Gene symbol (db2db)	FC DUX4c 12h	P-Value	FC DUX4c 24h	P-Value	Gene ID	Map location	Description	Gene Type
D	1206490	A_23_P103720	AGMAT	-2.2123	0.0000027458	-1.0043	0.9776	79814	1p36.21	agmatine ureohydrolase (agmatinase)	protein-coding
D	1201420	A_23_P49972	CDC6	-2.3913	0.00000008836	1.0753	0.6143	990	17q21.3	cell division cycle 6	protein-coding
D	1228653	A_23_P251421	CDCA7	-2.1323	0.0000024025	1.1206	0.4485	83879	2q31	cell division cycle associated 7	protein-coding
A	1216744	A_24_P92472	CFI	2.1908	0.0000021064	-1.4013	0.0329	3426	4q25	complement factor I	protein-coding
A	1227416	A_32_P42224	CLSTN2	2.5335	0.000000054189	-1.5953	0.0907	64084	3q23	calsyntenin 2	protein-coding
A	1208224	A_23_P27306	COLEC12	2.0039	0.0000081639	-1.4156	0.0182	81035	18p11.32	collectin sub-family member 12	protein-coding
D	1203160	A_24_P363548	HIP1	-2.055	0.000010413	-1.2849	0.104	3092	7q11.23	huntingtin interacting protein 1	protein-coding
B	1206554	A_24_P208567	IL18R1	1.9294	0.0201	-2.2869	0.00000030946	8809	2q12	interleukin 18 receptor 1	protein-coding
D	1216822	A_23_P118842	KRTAP1-5	-2.2425	0.0000017619	-1.2046	0.1937	83895	17q21.2	keratin associated protein 1-5	protein-coding
D	1217943	A_23_P370989	MCM4	-2.3048	0.00000021076	1.3262	0.0505	4173	8q11.2	minichromosome maintenance complex component 4	protein-coding
D	1218748	A_23_P163251	PAQR5	-2.2953	0.00000048345	1.1775	0.2548	54852	15q23	progestin and adipoQ receptor family member V	protein-coding
D	1206348	A_24_P100517	SAPCD2	-2.0618	0.0000041532	1.6284	0.0013	89958	9q34.3	suppressor APC domain containing 2	protein-coding
D	1233836	A_24_P244706	SSTR1	-2.6121	0.00000002197	1.0447	0.7591	6751	14q13	somatostatin receptor 1	protein-coding
E	1232389	A_23_P129382	TNP2	-1.4666	0.2401	-4.9447	0.000000000000011598	7142	16p13.13	transition protein 2 (during histone to protamine replacement)	protein-coding
E	1206809	A_24_P89891	TRAF1	-1.1264	0.5094	-2.9995	0.00000000026865	7185	9q33-q34	TNF receptor-associated factor 1	protein-coding
C	1201086	A_24_P923945	UBR4	1.605	0.0894	22.8739	6.1031E-21	23352	1p36.13	ubiquitin protein ligase E3 component n-recognin 4	protein-coding

## Sheet: DUX4 DUX4c
Group	Sequence ID	Agilent ID	Gene symbol (db2db)	FC DUX4 12h	P-Value	FC DUX4 24h	P-Value	FC DUX4c 12h	P-Value	FC DUX4 24h	P-Value	Gene ID	Map location	Description	Gene Type
A/A	1205213	A_23_P158257	DUX3	13.5216	6.1807E-20	10.8849	3.7128E-19	13.1638	1.2127E-19	21.4539	2.25E-21	26582	-	double homeobox 3	protein-coding
A/A	1199979	A_23_P254664	GCG	6.5146	8.6291E-17	2.3391	0.00000015841	3.0152	0.00000000056687	1.8848	0.000038361	2641	2q36-q37	glucagon	protein-coding
A/A	1224975	A_24_P911288	HPX-2	37.9737	2.5296E-22	32.7934	3.7458E-22	19.0925	3.7781E-21	27.6067	6.138E-22	652764	-	homeobox HPX-2	protein-coding
A/B	1205503	A_24_P282547	CFHR4	2.8744	0.00000000079812	2.3593	0.00000012188	2.2701	0.00000033316	1.4445	0.0118	10877	1q32	complement factor H-related 4	protein-coding
A/B	1215264	A_24_P380679	LSMEM1	2.2702	0.00000033055	2.0033	0.000007744	2.0134	0.0000069938	1.3312	0.0475	286006	7q31.1	leucine-rich single-pass membrane protein 1	protein-coding
B/B	1230146	A_24_P235429	ABCA1	2.7541	0.0000000022244	-1.3535	0.0357	3.7603	0.0000000000013366	-1.1992	0.202	19	9q31.1	ATP-binding cassette. sub-family A (ABC1). member 1	protein-coding
B/B	1226023	A_23_P426305	AOC3	2.2387	0.00000063789	-1.7346	0.0002	2.0598	0.0000049417	-1.3342	0.0451	8639	17q21	amine oxidase. copper containing 3	protein-coding
B/B	1199305	A_24_P203056	BCL7A	2.8992	0.00000000060688	-1.3642	0.0313	2.192	0.00000076862	-1.1826	0.2385	605	12q24.13	B-cell CLL/lymphoma 7A	protein-coding
B/B	1196110	A_23_P89431	CCL2	2.596	3.4019E-17	-1.1073	0.3678	2.4876	0.0000000000000007949	-1.1556	0.2011	6347	17q11.2-q12	chemokine (C-C motif) ligand 2	protein-coding
B/B	1226803	A_23_P17065	CCL20	5.3901	0.0000000000000011669	-1.3379	0.0431	3.3539	0.000000000017507	-1.3512	0.0367	6364	2q36.3	chemokine (C-C motif) ligand 20	protein-coding
B/B	1209941	A_23_P156687	CFB	2.1871	0.00000079627	-1.6082	0.0013	2.1157	0.0000018629	-1.5945	0.0016	629	6p21.3	complement factor B	protein-coding
B/B	1208441	A_23_P501754	CSF3	3.0673	0.00000000014774	1.0131	0.927	2.2499	0.00000038509	-1.0156	0.913	1440	17q11.2-q12	colony stimulating factor 3 (granulocyte)	protein-coding
B/B	1212150	A_23_P7144	CXCL1	4.2735	0.000000000000087481	1.098	0.5095	2.4847	0.000000029676	-1.0045	0.9746	2919	4q21	chemokine (C-X-C motif) ligand 1 (melanoma growth stimulating activity. alpha)	protein-coding
B/B	1205047	A_24_P303091	CXCL10	3.0854	0.00000000012788	1.5319	0.0036	1.9497	0.000014644	1.0881	0.5511	3627	4q21	chemokine (C-X-C motif) ligand 10	protein-coding
B/B	1234654	A_24_P20607	CXCL11	4.6739	0.000000000000016075	1.4189	0.0159	1.8488	0.000058348	-1.0427	0.7679	6373	4q21.2	chemokine (C-X-C motif) ligand 11	protein-coding
B/B	1207904	A_23_P315364	CXCL2	3.8064	0.00000000000099763	1.6977	0.0004	2.7372	0.0000000025029	1.1791	0.2467	2920	4q21	chemokine (C-X-C motif) ligand 2	protein-coding
B/B	1199191	A_24_P183150	CXCL3	4.7922	0.0000000000000094625	1.2353	0.1387	2.9985	0.00000000025732	1.0821	0.5772	2921	4q21	chemokine (C-X-C motif) ligand 3	protein-coding
B/B	1218346	A_32_P87013	CXCL8	3.5146	0.0000000000059249	1.239	0.1333	2.1451	0.0000013111	1.0352	0.8067	3576	4q13-q21	chemokine (C-X-C motif) ligand 8	protein-coding
B/B	1222883	A_23_P257478	CYP21A2	2.3376	0.00000031061	1.3595	0.0345	2.1878	0.0000020939	1.1298	0.3933	1589	6p21.3	cytochrome P450. family 21. subfamily A. polypeptide 2	protein-coding
B/B	1202424	A_23_P90626	CYTIP	2.4784	0.000000037024	-1.611	0.0013	2.1969	0.00000084039	-1.3943	0.0216	9595	2q11.2	cytohesin 1 interacting protein	protein-coding
B/B	1224959	A_32_P108107	DEFB119	2.0546	0.0000090703	1.461	0.0128	2.2823	0.00000097778	1.4875	0.0117	245932	20q11.21	defensin. beta 119	protein-coding
B/B	1200416	A_23_P254512	EFNA1	2.9472	0.00000000040103	1.7272	0.0003	2.4933	0.00000002781	1.0166	0.9076	1942	1q21-q22	ephrin-A1	protein-coding
B/B	1212491	A_23_P214080	EGR1	3.7678	0.0000000000012479	1.6294	0.001	2.0955	0.000002383	-1.2147	0.1725	1958	5q31.1	early growth response 1	protein-coding
B/B	1200577	A_24_P361457	ENDOV	2.0679	0.0000061358	1.6859	0.0006	2.0501	0.0000079722	1.5048	0.006	284131	17q25.3	endonuclease V	protein-coding
B/B	1201666	A_23_P106194	FOS	2.8698	0.00000000076431	1.2663	0.0989	2.385	0.000000085569	-1.2624	0.1033	2353	14q24.3	FBJ murine osteosarcoma viral oncogene homolog	protein-coding
B/B	1233233	A_23_P151426	FOXO1	2.8032	0.000000001373	-1.4579	0.0096	2.4414	0.00000004671	-1.35	0.0372	2308	13q14.1	forkhead box O1	protein-coding
B/B	1206155	A_23_P430792	HEATR9	3.3537	0.000000000073082	1.391	0.0298	2.5216	0.000000089846	1.0654	0.686	256957	17q12	HEAT repeat containing 9	protein-coding
B/B	1222501	A_24_P944788	HGF	1.9897	0.000034079	1.6641	0.0065	2.1109	0.0000085982	1.1879	0.3738	3082	7q21.1	hepatocyte growth factor (hepapoietin A; scatter factor)	protein-coding
B/B	1222992	A_32_P227921	IPCEF1.CNKSR3	2.5406	0.000000036925	1.5317	0.004	2.0258	0.000010254	1.1537	0.3226	26034; 154043	6q25.2	interaction protein for cytohesin exchange factors 1; CNKSR family member 3	protein-coding
B/B	1195678	A_23_P253783	MFSD2A	2.5806	0.000000016006	-1.1553	0.3129	2.5545	0.000000023485	-1.1325	0.3842	84879	1p34.2	major facilitator superfamily domain containing 2A	protein-coding
B/B	1218244	A_23_P347632	MTSS1	2.7798	0.0000000018209	-1.6425	0.0008	2.3023	0.00000022903	-1.2223	0.1593	9788	8p22	metastasis suppressor 1	protein-coding
B/B	1229179	A_23_P32253	NFIL3	2.6462	0.0000000059059	-1.3179	0.0547	2.4698	0.000000034665	-1.2042	0.1921	4783	9q22	nuclear factor. interleukin 3 regulated	protein-coding
B/B	1216923	A_23_P30655	NFKBIE	2.7763	0.0000000017519	1.2702	0.0946	2.0263	0.0000055799	-1.1063	0.476	4794	6p21.1	nuclear factor of kappa light polypeptide gene enhancer in B-cells inhibitor. epsilon	protein-coding
B/B	1221652	A_23_P398566	NR4A3	4.0321	0.00000000000042725	1.1446	0.3422	2.3491	0.00000020749	-1.0474	0.7437	8013	9q22	nuclear receptor subfamily 4. group A. member 3	protein-coding
B/B	1224134	A_32_P110550	PDE4DIP	1.9293	0.000026152	-1.066	0.6542	2.1428	0.0000018617	-1.0264	0.8553	9659	1q12	phosphodiesterase 4D interacting protein	protein-coding
B/B	1205487	A_23_P61398	PIM3	2.5039	0.000000024348	1.1015	0.495	2.0329	0.0000051356	-1.1257	0.4039	415116	22q13	Pim-3 proto-oncogene. serine/threonine kinase	protein-coding
B/B	1225696	A_23_P121064	PTX3	3.7716	8.5745E-32	-1.0532	0.6468	2.4665	0.000000000000001465	1.006	0.9576	5806	3q25	pentraxin 3. long	protein-coding
B/B	1228315	A_23_P2920	SERPINA3	3.5013	0.000000000015261	-1.3711	0.0294	4.0729	0.00000000000041199	-1.691	0.0005	12	14q32.1	serpin peptidase inhibitor. clade A (alpha-1 antiproteinase. antitrypsin). member 3	protein-coding
B/B	1200043	A_32_P35452	TMEM165	1.9031	0.000027279	-1.2305	0.1463	2.0054	0.0000074341	-1.005	0.972	55858	4q12	transmembrane protein 165	protein-coding
B/B	1209301	A_23_P421423	TNFAIP2	3.2089	0.000000000049654	-1.1725	0.263	2.7114	0.0000000031815	-1.2311	0.1451	7127	14q32	tumor necrosis factor. alpha-induced protein 2	protein-coding
B/B	1223173	A_24_P166527	TNFAIP3	2.5923	0.000000010104	1.3939	0.0217	2.0593	0.0000037475	1.0189	0.8947	7128	6q23	tumor necrosis factor. alpha-induced protein 3	protein-coding
B/B	1230447	A_23_P165624	TNFAIP6	2.5853	0.00000001071	-1.3099	0.0601	2.4806	0.000000030988	1.0434	0.764	7130	2q23.3	tumor necrosis factor. alpha-induced protein 6	protein-coding
B/B	1230886	A_24_P372189	WISP1	1.8225	0.000089359	-1.0299	0.8453	2.1083	0.0000024814	1.0998	0.534	8840	8q24.22	WNT1 inducible signaling pathway protein 1	protein-coding
B/B	1232047	A_24_P273679	YAP1	2.509	0.000000024639	-1.1476	0.3334	2.0767	0.0000031699	-1.0985	0.5088	10413	11q13	Yes-associated protein 1	protein-coding
B/B	1220150	A_23_P326160	ZC3H12A	2.2751	0.00000028863	1.055	0.7053	2.1565	0.0000011436	1.1368	0.3663	80149	1p34.3	zinc finger CCCH-type containing 12A	protein-coding
C/B	1205241	A_24_P109214	APOC1	2.6943	0.000000013287	-2.4115	0.00000070155	2.643	0.00000001859	-1.3819	0.0426	341	19q13.2	apolipoprotein C-I	protein-coding
C/B	1203073	A_23_P12082	CHI3L2	1.9575	0.000018658	-2.0231	0.0000060062	2.3321	0.00000020002	-1.5629	0.0025	1117	1p13.3	chitinase 3-like 2	protein-coding
C/C	1204635	A_23_P164650	APOE	2.5987	3.1427E-17	-2.5464	1.4391E-16	2.6363	1.052E-17	-1.9942	0.0000000010536	348	19q13.2	apolipoprotein E	protein-coding
C/C	1227703	A_24_P20327	KLF15	3.1001	0.0000000047874	-2.8113	0.000000001838	2.4283	0.0000012804	-2.0324	0.0000065602	28999	3q21.3	Kruppel-like factor 15	protein-coding
C/C	1231513	A_23_P146554	PTGDS	2.4455	0.000000046236	-2.3261	0.00000016891	2.2509	0.00000039094	-1.8565	0.000049948	5730	9q34.2-q34.3	prostaglandin D2 synthase 21kDa (brain)	protein-coding
E/D	1198598	A_23_P329924	HCAR2	-5.1166	0.0000000000000051494	-3.3624	0.000000000029958	-1.0285	0.8429	1.992	0.0000090196	338442	12q24.31	hydroxycarboxylic acid receptor 2	protein-coding
F/F	1204859	A_24_P85099	HMGA2	-1.947	0.000016399	1.2676	0.0985	-2.2906	0.00000027171	1.0553	0.7046	8091	12q15	high mobility group AT-hook 2	protein-coding
F/F	1214325	A_23_P214459	PRPH2	-2.3503	0.00000024897	-1.2622	0.1125	-2.1785	0.0000016369	-1.0544	0.7156	5961	6p21.1	peripherin 2 (retinal degeneration. slow)	protein-coding
G/G	1211434	A_23_P91230	SLPI	1.5692	0.0051	-1.9989	0.0000083859	1.3256	0.0761	-2.1708	0.000001057	6590	20q12	secretory leukocyte peptidase inhibitor	protein-coding
